# Supplementary material for: The MYC 3′ Wnt-Responsive Element Drives Oncogenic MYC Expression in Human Colorectal Cancer Cells
Source: Cancers (Basel). 2016 May 23;8(5):52. doi: 10.3390/cancers8050052 (PMC4880869; doi:10.3390/cancers8050052)
Supplement: Supplementary file 1 [file cancers-08-00052-s001.zip]

Archive with 4 entries (3 files):
- cancers-127669-supplementary-final/
- cancers-127669-supplementary-final/cancers-127669-supplementary figures-final.pdf
- cancers-127669-supplementary-final/Table S1.xlsx
- cancers-127669-supplementary-final/Table S2.xlsx
