# Supplementary material for: The MYC 3′ Wnt-Responsive Element Drives Oncogenic MYC Expression in Human Colorectal Cancer Cells
Source: Cancers (Basel). 2016 May 23;8(5):52. doi: 10.3390/cancers8050052 (PMC4880869; doi:10.3390/cancers8050052)
Supplement: Supplementary file 1 [file cancers-08-00052-s001.zip › cancers-127669-supplementary-final/Table S1.xlsx]

## Sheet: Sheet1
Supplementary Table 1. Oligonucleotide sequences
Generation of pX260-MYC 3' TBE1
MYC 3' TBE1 crRNA_1	AAACAAATTGGCACGTCATATAGGCGAATTTCAAGT
MYC 3' TBE1 crRNA_2	TAAAACTTGAAATTCGCCTATATGACGTGCCAATTT
Generation of the pCRISPR-reporter
BFP (NheI)_F	CTAGCTAGCCACCATGGTGAGCAAGGGCGAGGAG
BFP (EcoRI)_R	CCGGAATTCCTTGTACAGCTCGTCCATGCC
EGFP (BamHI)_F	GCGGGATCCAGTGAGCAAGGGCGAGGAGCTG
EGFP (NotI)_R	GTCGCGGCCGCTTTACTTGTAC
MYC 3' TBE1 crRNA reporter_1	AATTCAGCTTCAAATTGGCACGTCATATAGGCGAATTTCAAAGGGAGAG
MYC 3' TBE1 crRNA reporter_2	GATCCTCTCCCTTTGAAATTCGCCTATATGACGTGCCAATTTGAAGCTG
Indel screening at MYC 3' TBE1
MYC 3' TBE1 screen_F	TGAAGGATGCTATTGCTGTTC
MYC 3' TBE1 screen_R	ACAAAGGGGCAAAGACTGAG
Amplification of MYC 3' TBE1 in SURVEYOR assay
MYC 3' TBE1 nuclease_F	GAAGGTCACCATCTTGACT
MYC 3' TBE1 nuclease_R	CTTCTTATACATTCCTGACC
qRT-PCR assays
MYC_F	GCAAACCTCCTCACAGCCCAC
MYC_R	AACTTGACCCTCTTGGCAGCA
GAPDH_F	CCAGCAAGAGCACAAGAGGAAGAG
GAPDH_R	CAAGGGGTCTACATGGCAACTGTG
Chromosome conformation capture
MYC anchor	CTGTAGTAATTCCAGCGAGAGG
MYC 3' F1	CTGTCCATGGGTTATCTCG
Control F	CAAAGGGGGTGAAAGGGTGCTC
Control R	AAGGGGTCTTGGTGCGGAAACCT
ChIP-qPCR Assays
Site1_F	GTTTCGTTTCTTCCCCCTCCCAAC
Site1_R	GCCCCCAGACCCATTTCAACAG
Site2_F	TGTGTCCCAAGCACTCCTAAGCAT
Site2_R	TGTGTGCCTCAGCTTCCCTCTCTACT
Site3_F	GCTCAGTCTTTGCCCCTTTGTGG
Site3_R	TAACACCTTCCCGATTCCCAAGTG
Site4_F	CGAGGGATGTTCTCCACCCTTGT
Site4_R	CTCGACCGGCCTCTCTTCTCCT
Site5_F	CCACAGTCCCCAACACTTTCTTTCC
Site5_R	TCTCCTTTCCCACCCCCATAGACC
Indel screening at off-target sites
off-target1_L	TAAGTTATTGCGAGGCCAAG
off-target1_R	TCATTTCTGGCTCAGGACAA
off-target2_L	GGTGTCTTTGTCGGAGCTTT
off-target2_R	TGCCATAAACCACACCAACA
off-target3_L	GGAACTTGGGTTATGGCAGA
off-target3_R	CAGGAAACAATGCGAGAACA
off-target4_L	TTGTGGTCCAAAGATGCAGA
Indel screening at off-target sites- continued
off-target4_R	TCTCTCTGACCCCAAAGGTG
off-target5_L	GAAAGCCTCAGAACAGCAGAA
off-target5_R	CCCTCGTGAGTTTTATTCAAGG
off-target6_L	TTTGGCAAGAATGCAAACAC
off-target6_R	CCAAATGATTTTCTTCACTCCA
off-target7_L	CAAAATGTGCTTATTTTATTTTTGAG
off-target7_R	CCAATATGGCAATTCTAATGCTT
off-target8_L	TTCTAAGAATGGCGAATACATCTAA
off-target8_R	TGAACCCACAATCGAGATGA
off-target9_L	ACATGTCCCGTCACAACAAC
off-target9_R	CAGCCAGGGTGACAGAAAT
off-target10_L	TGCAATGAATTGGACATAATGA
off-target10_R	GGTGGGGGATAGGTGAGAGT
FAM112A_L	CAGATTTTTGATGGGGACCA
FAM112A_R	GCAGTGAGATACCCTGCTTCA
GNA13_L	GACTGGGGTAAGTTTGCATAGTG
GNA13_R	AAAGGCTTCAGTCCACATTTTT
KCNH7_L	TGAATCTGTCACCATGCACTT
KCNH7_R	TGCCTTAGAGCTTTGGCAAT
MYO1E_L	GGGAACTGGGGCTGGAAC
MYO1E_R	GTCTCGCCCTCACCTAGCA
ALDH1L1_L	ACCTGCAGGACCACAAGCTA
ALDH1L1_R	CAGACCTTCCGCTACTTTGC
CSMD3_L	GCTTCTGAAGAAGGCAAAGG
CSMD3_R	TCATCAACAGGACTGCACCT
