# Supplementary material for: The MYC 3′ Wnt-Responsive Element Drives Oncogenic MYC Expression in Human Colorectal Cancer Cells
Source: Cancers (Basel). 2016 May 23;8(5):52. doi: 10.3390/cancers8050052 (PMC4880869; doi:10.3390/cancers8050052)
Supplement: Supplementary file 1 [file cancers-08-00052-s001.zip › cancers-127669-supplementary-final/Table S2.xlsx]

## Sheet: Up-regulated
Genes upregulated in 3' WRE-Mut cells relative to control cells at a q-value<0.05
Gene	WT	KO	log2(fold-change)	p_value	q_value
ADIPOR2	29.6915	51.0765	0.782612	0.0024	0.0447815
GNAI3	21.646	38.1911	0.819135	0.0019	0.0380112
OXA1L	64.4592	114.108	0.823944	0.0011	0.026565
ATP6AP1	34.0977	60.5651	0.828814	0.0023	0.0432979
RAB3B	3.22529	5.74952	0.834014	0.0023	0.0432979
B2M	778.489	1388.3	0.834568	0.0027	0.0484538
DKFZP761J1410	23.5463	42.0393	0.83624	0.00165	0.034309
UFM1	21.6854	38.7302	0.836737	0.0027	0.0484538
IER5	28.3891	50.8641	0.841311	0.00155	0.0327944
NCOA4	27.9156	50.0692	0.842849	0.00205	0.0399254
XAB2	50.5007	91.4056	0.85598	0.00115	0.0273813
RPS19BP1	47.5993	86.286	0.858187	0.0014	0.0308566
ISG15	171.236	311.404	0.862801	0.0013	0.0293411
HLA-E	61.8238	112.593	0.864885	0.0009	0.0231928
EIF1B	50.8803	92.6782	0.865122	0.0012	0.0280193
PTPN23	21.7693	39.7443	0.868451	0.00085	0.022452
CCNT1	5.92479	10.8444	0.872118	0.0016	0.0336418
ZNF335	8.31532	15.2696	0.876818	0.0027	0.0484538
SRPR	51.7941	95.1721	0.87775	0.00195	0.0387365
COTL1	139.617	257.292	0.881932	0.0007	0.0195595
DHCR24	53.874	101.58	0.914961	0.00135	0.0300286
PDE4DIP	9.82654	18.547	0.916429	0.00265	0.0480153
HES1	19.763	37.6258	0.928919	0.0012	0.0280193
VPS18	6.39733	12.1922	0.930413	0.001	0.0249336
PML	19.8513	37.9486	0.934812	0.00225	0.0427374
RPL21	374.207	715.861	0.935841	0.0027	0.0484538
LAMP1	48.9626	93.7253	0.93676	0.00095	0.02415
ETV3	5.69668	10.9416	0.941633	0.00075	0.020549
GLUD1	41.6855	80.1762	0.943628	0.00245	0.0452648
MTF1	3.35145	6.4548	0.94559	0.0015	0.0321796
C11orf68	27.9489	53.8834	0.947052	0.00065	0.0184987
TRIM2	11.3605	21.9576	0.95069	0.00105	0.0258373
PTRF	44.7012	86.4334	0.951275	0.0004	0.0131047
SLC35A2	20.7745	40.2702	0.954899	0.00135	0.0300286
TIPRL	18.358	35.6101	0.955875	0.00135	0.0300286
FBXW11	9.51844	18.476	0.956855	0.00115	0.0273813
GLTP	25.2201	49.0232	0.958892	0.0015	0.0321796
WIPF2	13.7842	26.8652	0.962727	0.00085	0.022452
KLHDC10	7.88781	15.4471	0.969635	0.00155	0.0327944
ETS1	3.86252	7.56692	0.970164	0.001	0.0249336
PSAP	302.248	592.733	0.97165	0.00245	0.0452648
ALKBH5	54.0608	106.037	0.971917	0.0006	0.0175484
MBP	8.08773	15.8671	0.972235	0.0004	0.0131047
NFIL3	22.5839	44.3134	0.972448	0.00045	0.0142458
IFI6	35.4049	69.789	0.979051	0.0012	0.0280193
LMAN2	82.9449	163.628	0.980191	0.0027	0.0484538
ABHD2	3.91697	7.7374	0.98211	0.00045	0.0142458
DRAP1	229.287	455.957	0.991747	0.0009	0.0231928
UBXN7	4.18426	8.3346	0.994141	0.0004	0.0131047
TNFSF9	23.1228	46.1345	0.99653	0.00045	0.0142458
NKAP	12.5096	25.0405	1.00123	0.00145	0.0315067
WASF2	24.3299	48.7534	1.00277	5e-05	0.00265802
C6orf106	19.715	39.5578	1.00467	0.0008	0.021535
OTUB2	4.32745	8.68473	1.00496	0.0024	0.0447815
AFF4	5.50972	11.0627	1.00566	0.0006	0.0175484
SEC23A	26.0838	52.3976	1.00635	0.00085	0.022452
VGF	75.8639	152.428	1.00664	0.00015	0.00640341
RMDN3	7.27897	14.6823	1.01227	0.00205	0.0399254
YME1L1	34.569	69.7533	1.01278	0.00065	0.0184987
SORL1	3.14047	6.33706	1.01283	0.0009	0.0231928
PRKAB2	2.68452	5.42659	1.01538	0.00145	0.0315067
TMEM101	22.4379	45.3617	1.01554	0.00085	0.022452
LYPD3	6.83215	13.8134	1.01566	0.0023	0.0432979
GAS7	2.76036	5.58851	1.01761	0.0008	0.021535
PPP1CB	33.8675	68.585	1.01799	0.00125	0.028672
DHCR7	123.869	251.565	1.02211	0.0023	0.0432979
TAB3	3.5276	7.17032	1.02335	0.0009	0.0231928
NUPL1	16.9265	34.6888	1.03519	0.00075	0.020549
PPM1D	6.37112	13.0663	1.03623	0.00085	0.022452
TAF13	28.2206	57.9394	1.03779	0.00165	0.034309
BCL7C	14.3284	29.4337	1.03859	0.00055	0.0163981
ATP6V0D1	26.7134	54.9378	1.04024	0.00105	0.0258373
GNB2	143.614	297.91	1.05268	0.00145	0.0315067
C1orf174	13.0866	27.1691	1.05388	0.0005	0.0154525
TSC22D3	19.3073	40.2137	1.05854	0.00035	0.0120015
ICAM5	22.6848	47.3188	1.06069	0.00045	0.0142458
ARHGAP1	20.1988	42.2158	1.06351	5e-05	0.00265802
WDR36	5.78816	12.1135	1.06545	0.00155	0.0327944
HBEGF	7.09113	14.8453	1.06592	0.0006	0.0175484
C6orf1	24.6355	51.6195	1.06717	0.00035	0.0120015
KLF3	12.9936	27.2755	1.06981	0.0017	0.0351756
ISCU	60.5237	127.138	1.07082	0.0012	0.0280193
RPSA	487.683	1027.27	1.0748	0.0002	0.00801185
KIAA1244	1.27847	2.69671	1.07678	0.00065	0.0184987
DDX47	30.1396	63.5783	1.07687	0.00035	0.0120015
RNF139	12.0691	25.4678	1.07736	0.00055	0.0163981
CRKL	23.2115	49.018	1.07847	0.0001	0.00466989
CCNI	191.125	405.882	1.08655	0.0025	0.0459375
GPX1	75.851	161.208	1.08768	0.0001	0.00466989
AMOTL2	9.22904	19.6542	1.09059	0.00035	0.0120015
TIMP2	75.8184	161.597	1.09178	0.0002	0.00801185
MPZL3	3.2578	6.95324	1.09379	0.0009	0.0231928
BICD2	7.86949	16.8672	1.09988	0.0001	0.00466989
METRN	90.4357	193.915	1.10046	0.00105	0.0258373
EFCAB14-AS1	3.8587	8.28016	1.10154	0.0015	0.0321796
SUSD2	7.7541	16.6633	1.10364	0.0001	0.00466989
TGFA	12.2309	26.307	1.10492	0.00035	0.0120015
TIPARP	9.90019	21.2994	1.10528	0.0001	0.00466989
ZBTB34	1.34629	2.91432	1.11417	0.00095	0.02415
MAP1LC3B	61.2782	132.687	1.11459	0.00105	0.0258373
TCP1	102.415	221.787	1.11475	0.00135	0.0300286
TSEN34	56.9086	123.389	1.11649	5e-05	0.00265802
PGF	5.23331	11.3905	1.12204	0.00115	0.0273813
YKT6	41.6237	90.6998	1.1237	0.0001	0.00466989
SMAD5	7.64494	16.6659	1.12432	0.001	0.0249336
EEF1D	580.367	1266.51	1.12582	0.0012	0.0280193
EEF1B2	286.952	626.722	1.12701	0.00055	0.0163981
PRELID1	66.8666	146.213	1.12871	0.0013	0.0293411
SPOPL	6.30203	13.8064	1.13145	0.0003	0.0106098
C19orf10	99.8284	218.977	1.13326	0.00015	0.00640341
C17orf59	5.34535	11.7479	1.13605	0.0013	0.0293411
C7orf60	2.29919	5.06109	1.13832	0.0014	0.0308566
NCAPG2	3.923	8.64481	1.13988	0.0026	0.0473122
ZBTB10	5.85427	12.9237	1.14245	0.00025	0.00943359
TBC1D10A	8.30424	18.3472	1.14364	0.0004	0.0131047
SEMA3C	6.00974	13.2853	1.14445	0.00065	0.0184987
UBFD1	14.7887	32.7837	1.14849	0.0019	0.0380112
DNAJB5	6.79289	15.1071	1.15313	0.001	0.0249336
DDB2	10.3761	23.1141	1.15551	0.00155	0.0327944
CDR2	15.5412	34.621	1.15555	0.00015	0.00640341
BCL6	13.614	30.3423	1.15625	0.0002	0.00801185
ATP6V1A	11.5151	25.6754	1.15686	0.00015	0.00640341
DAP	59.7657	133.423	1.15862	0.0002	0.00801185
KIAA0247	2.6062	5.85039	1.16658	0.0011	0.026565
CELF1	17.5247	39.3624	1.16742	0.0024	0.0447815
FAM46C	1.18646	2.66517	1.16756	0.00125	0.028672
HELZ	3.30685	7.4337	1.16862	0.00195	0.0387365
RBM24	5.97118	13.4234	1.16866	0.00055	0.0163981
LAMTOR3	12.2138	27.6094	1.17665	0.0008	0.021535
BPGM	7.38846	16.7229	1.17848	0.00015	0.00640341
STRN	2.29988	5.20852	1.17932	0.00015	0.00640341
SPTAN1	16.7574	38.0139	1.18173	0.00245	0.0452648
NR1D1	55.7495	126.483	1.18191	0.00045	0.0142458
N4BP3	2.03403	4.61707	1.18264	0.0002	0.00801185
FIGNL1	3.50662	7.96911	1.18434	0.00095	0.02415
DPH7	17.6862	40.3584	1.19025	0.0001	0.00466989
SLC39A9	17.7674	40.5879	1.19182	0.0026	0.0473122
KLF6	26.9066	61.5182	1.19305	0.0006	0.0175484
FAM172A	4.94945	11.3182	1.1933	0.00075	0.020549
SUCO	5.88376	13.5246	1.20078	0.0002	0.00801185
TSPAN13	32.8533	75.5377	1.20116	5e-05	0.00265802
CPPED1	4.19278	9.65531	1.20342	0.0019	0.0380112
AFTPH	8.59918	19.8174	1.20449	0.0003	0.0106098
ZFAND2B	24.7381	57.0661	1.2059	0.00115	0.0273813
GPR3	2.13038	4.9172	1.20672	0.00225	0.0427374
EPN1	56.5073	130.496	1.2075	5e-05	0.00265802
RLIM	7.08865	16.3981	1.20994	5e-05	0.00265802
STK40	21.6536	50.123	1.21086	0.0001	0.00466989
SLC19A2	3.71952	8.61177	1.21119	0.00055	0.0163981
HLA-DRB1	9.65436	22.3617	1.21178	0.00025	0.00943359
LGR4	3.60624	8.36484	1.21384	0.00245	0.0452648
PIM1	15.9796	37.1322	1.21644	0.0007	0.0195595
ZBTB41	2.5387	5.90466	1.21776	0.0001	0.00466989
TSPAN33	10.4787	24.5389	1.22761	0.00015	0.00640341
HLA-DRA	7.24226	16.9746	1.22886	0.00055	0.0163981
MEF2D	25.4155	59.5933	1.22944	0.00135	0.0300286
FUNDC2	21.4389	50.3192	1.23088	0.00185	0.0375441
FERMT2	9.21852	21.7024	1.23525	0.0014	0.0308566
RFC2	17.6305	41.5073	1.23529	0.002	0.0392683
CYP51A1	29.0351	68.4064	1.23633	0.0001	0.00466989
ATG5	9.71037	22.8879	1.23698	0.00045	0.0142458
FAM102B	3.20478	7.57851	1.24169	5e-05	0.00265802
AP1M1	30.5105	72.4755	1.24819	0.0011	0.026565
GOLGA4	9.00781	21.4875	1.25425	0.00215	0.0412083
RP1-225E12.3	0.322933	0.771608	1.25663	0.00035	0.0120015
LAMP2	15.8259	38.024	1.26463	0.0002	0.00801185
EBP	48.467	116.616	1.2667	5e-05	0.00265802
PMAIP1	23.5976	56.7938	1.26709	5e-05	0.00265802
SESN2	14.6983	35.4756	1.27118	5e-05	0.00265802
CCDC85B	80.343	194.728	1.27722	5e-05	0.00265802
CCND3	24.1036	58.4428	1.27778	0.0026	0.0473122
POU2F1	2.96369	7.2062	1.28184	0.00025	0.00943359
CPEB4	2.16299	5.2688	1.28444	0.0004	0.0131047
HDAC5	45.288	110.339	1.28475	0.00255	0.0466534
YWHAH	65.2189	158.938	1.2851	5e-05	0.00265802
DUSP1	12.7383	31.0659	1.28615	5e-05	0.00265802
PCGF1	31.6883	77.2815	1.28617	0.0018	0.036839
DCP1A	5.98349	14.5956	1.28647	0.00045	0.0142458
SNHG9	93.6716	228.623	1.28729	0.00055	0.0163981
BBC3	31.6476	77.2825	1.28805	5e-05	0.00265802
MTMR4	11.0784	27.2239	1.29713	0.0006	0.0175484
SBNO2	22.188	54.5298	1.29727	5e-05	0.00265802
IL8	3.39337	8.38793	1.30559	0.00185	0.0375441
BAZ2A	25.9934	64.2779	1.30618	0.00075	0.020549
OSBP	18.2002	45.0833	1.30864	5e-05	0.00265802
CYTH3	10.8294	26.8691	1.31099	5e-05	0.00265802
LMTK2	4.67851	11.6876	1.32085	5e-05	0.00265802
TUFT1	6.05318	15.1256	1.32123	0.0002	0.00801185
WHSC1	11.7692	29.4576	1.32363	0.0007	0.0195595
GPC3	2.18375	5.47256	1.32541	0.0027	0.0484538
LMAN1	23.3563	58.5526	1.32592	5e-05	0.00265802
SMIM13	4.1222	10.3365	1.32627	0.00125	0.028672
PTPRH	6.80882	17.1058	1.32901	0.00055	0.0163981
IRS2	4.86422	12.2351	1.33075	5e-05	0.00265802
BCAR3	8.42636	21.2218	1.33256	0.00125	0.028672
RP11-479G22.8	2.96651	7.47622	1.33354	0.00055	0.0163981
MON1B	7.14221	18.0401	1.33676	0.0011	0.026565
AGPAT9	13.0702	33.1675	1.34349	0.0018	0.036839
CALB2	12.5112	31.7906	1.34538	5e-05	0.00265802
NSDHL	13.3557	33.9912	1.34771	5e-05	0.00265802
TMED3	58.3831	148.852	1.35026	5e-05	0.00265802
MICA	29.7711	75.951	1.35116	5e-05	0.00265802
DSCR3	10.7574	27.446	1.35126	0.0003	0.0106098
GALNT3	16.5198	42.1601	1.35168	0.00025	0.00943359
KRT80	2.47678	6.32622	1.35288	0.0001	0.00466989
SBDSP1	7.66701	19.5839	1.35293	0.0016	0.0336418
RIOK3	32.6808	83.5192	1.35366	0.00105	0.0258373
STARD4	12.5842	32.3041	1.3601	5e-05	0.00265802
MAOA	4.14448	10.6565	1.36248	0.0004	0.0131047
LINC00641	5.4541	14.0297	1.36307	5e-05	0.00265802
CDKN1C	45.5413	117.376	1.36589	5e-05	0.00265802
SELK	35.9929	92.9043	1.36803	5e-05	0.00265802
CUL4B	9.52882	24.6655	1.37213	5e-05	0.00265802
NMT2	14.375	37.2533	1.3738	0.0004	0.0131047
AKAP9	4.75346	12.3564	1.37821	0.0023	0.0432979
KRT10	21.7421	56.6104	1.38057	5e-05	0.00265802
BRD2	157.7	411.471	1.38361	0.00085	0.022452
HBE1	207.489	542.575	1.38679	0.00065	0.0184987
MVK	19.6186	51.3537	1.38825	5e-05	0.00265802
YIPF6	15.6473	41.0775	1.39243	0.0003	0.0106098
ACBD3	19.288	50.6934	1.39409	5e-05	0.00265802
RNF19B	5.85601	15.4115	1.39602	5e-05	0.00265802
SLC25A25	5.31693	14.0848	1.40547	0.0004	0.0131047
LDLR	30.4838	80.9667	1.40929	0.00045	0.0142458
MAP2K3	61.0191	162.798	1.41575	5e-05	0.00265802
CTDSPL2	4.7519	12.7093	1.41931	0.00175	0.0360338
NR3C1	0.951809	2.54665	1.41986	0.00055	0.0163981
WDR47	2.55942	6.84897	1.42007	5e-05	0.00265802
PEA15	34.6698	92.8375	1.42103	5e-05	0.00265802
MMADHC	58.6722	157.424	1.42391	5e-05	0.00265802
MEX3B	2.87475	7.71594	1.42441	5e-05	0.00265802
UAP1	23.2255	62.3919	1.42565	0.00145	0.0315067
BTG1	26.3405	70.7984	1.42644	5e-05	0.00265802
FNIP1	2.30832	6.23413	1.43334	0.00155	0.0327944
SYBU	3.63412	9.83704	1.43662	0.0008	0.021535
SLC30A1	3.83879	10.4163	1.44012	5e-05	0.00265802
SQLE	78.7199	214.7	1.44752	0.0012	0.0280193
PI4K2A	12.698	34.6396	1.44782	5e-05	0.00265802
SBNO1	7.02345	19.1655	1.44826	5e-05	0.00265802
MTHFR	6.76684	18.5153	1.45216	0.00015	0.00640341
LAMB3	55.3967	151.602	1.45242	0.00025	0.00943359
CASC3	15.0148	41.1281	1.45374	0.00095	0.02415
TSC22D2	11.9873	32.8371	1.45382	0.00015	0.00640341
AC125232.1	1.56775	4.33355	1.46686	0.00135	0.0300286
INSIG1	99.4735	275.12	1.46768	5e-05	0.00265802
RRAGC	5.55856	15.3796	1.46824	5e-05	0.00265802
LIFR	2.23358	6.27844	1.49105	0.00015	0.00640341
HAUS3	3.64519	10.2694	1.49429	0.0001	0.00466989
RALA	18.7006	52.7987	1.49742	5e-05	0.00265802
DNAJC3	7.05406	19.9287	1.49832	5e-05	0.00265802
UBC	583.46	1659.94	1.50843	5e-05	0.00265802
MT-TF	9653.81	27632.1	1.51718	0.0003	0.0106098
SRF	12.1948	34.9617	1.51951	0.0001	0.00466989
GNA13	9.92582	28.4949	1.52145	5e-05	0.00265802
DUSP5	95.9028	276.431	1.52727	5e-05	0.00265802
PATL1	13.8214	39.859	1.528	5e-05	0.00265802
MAP3K3	6.43282	18.6158	1.53301	0.00055	0.0163981
AEN	11.7626	34.0589	1.53382	5e-05	0.00265802
TEAD1	6.81591	19.756	1.53531	0.0001	0.00466989
MYNN	2.8504	8.29375	1.54086	0.00055	0.0163981
RHOA	342.317	997.427	1.54288	5e-05	0.00265802
SH2D3A	57.283	166.993	1.5436	5e-05	0.00265802
IRF6	17.8123	52.0257	1.54635	5e-05	0.00265802
MBD1	16.5503	48.5526	1.55269	0.00015	0.00640341
CSGALNACT2	4.26277	12.511	1.55334	5e-05	0.00265802
NAPB	1.63948	4.82121	1.55616	0.00025	0.00943359
MAPRE2	13.077	38.6101	1.56195	0.00025	0.00943359
KLHL15	2.63153	7.79749	1.56711	5e-05	0.00265802
BTN2A1	2.07728	6.1671	1.56989	0.0019	0.0380112
CTGF	2.34941	7.00665	1.57643	0.0009	0.0231928
SEMA7A	18.0003	53.8033	1.57967	0.00155	0.0327944
ZBTB11	4.87626	14.73	1.59491	5e-05	0.00265802
WDYHV1	24.5749	74.332	1.5968	0.0006	0.0175484
TFE3	12.1688	36.8269	1.59757	5e-05	0.00265802
MANF	104.295	316.06	1.59953	5e-05	0.00265802
CXXC1	47.3275	143.518	1.60048	0.0001	0.00466989
PLK3	33.5592	101.797	1.60091	5e-05	0.00265802
MYLIP	5.79221	17.6067	1.60394	5e-05	0.00265802
PPP1R15B	26.2775	80.5399	1.61588	5e-05	0.00265802
HES6	20.6451	63.4419	1.61964	5e-05	0.00265802
RP11-620J15.3	3.62794	11.151	1.61995	0.00165	0.034309
SMPD1	4.38654	13.5078	1.62264	0.0019	0.0380112
RHOB	76.0401	234.772	1.62643	5e-05	0.00265802
MB21D2	0.966975	2.98879	1.62801	0.00045	0.0142458
POLDIP3	25.881	80.0462	1.62894	5e-05	0.00265802
CLMN	5.20709	16.1226	1.63053	0.0002	0.00801185
C10orf118	7.36724	22.9824	1.64134	0.00025	0.00943359
FLNC	7.37397	23.0066	1.64153	0.00145	0.0315067
GADD45G	1.51065	4.71996	1.6436	0.00075	0.020549
MT-TV	3414.34	10691.8	1.64682	0.00155	0.0327944
OSER1	13.2111	41.3962	1.64775	5e-05	0.00265802
TRIM36	2.52754	7.971	1.65703	5e-05	0.00265802
CYR61	14.4932	45.7336	1.65788	5e-05	0.00265802
PRSS8	58.1127	183.78	1.66106	5e-05	0.00265802
ETNK1	9.05408	28.7529	1.66707	0.0012	0.0280193
HCFC2	2.09784	6.66288	1.66724	0.0002	0.00801185
PPM1K	1.68058	5.35181	1.67107	5e-05	0.00265802
C12orf49	7.2524	23.1053	1.67169	0.00245	0.0452648
IDI1	49.0898	156.737	1.67485	0.00035	0.0120015
RBM18	12.5029	40.0603	1.67991	0.0003	0.0106098
DNAJB2	25.9889	83.6504	1.68648	5e-05	0.00265802
NOMO2	1.46734	4.72332	1.6866	0.00165	0.034309
TBC1D15	9.89444	31.9773	1.69236	0.0003	0.0106098
ATF3	58.895	190.6	1.69433	0.00015	0.00640341
EPG5	1.67923	5.43914	1.69558	0.0002	0.00801185
TNPO1	15.6657	50.7454	1.69567	0.00045	0.0142458
FAM49A	3.08776	10.0036	1.69588	0.0001	0.00466989
TIMM17A	23.1034	74.8499	1.6959	5e-05	0.00265802
IGFBP6	18.3152	59.3496	1.6962	0.0001	0.00466989
KLHL11	1.17066	3.81447	1.70416	0.0001	0.00466989
CENPJ	2.07476	6.76949	1.7061	0.00025	0.00943359
PARP2	16.0352	52.3291	1.70637	0.0003	0.0106098
USP49	1.91274	6.2431	1.70662	0.0013	0.0293411
ZZEF1	4.46768	14.5886	1.70724	0.00125	0.028672
TSPAN1	2.0942	6.87255	1.71444	0.0018	0.036839
ARMC5	8.61169	28.2693	1.71487	5e-05	0.00265802
RBM15	5.29736	17.5177	1.72547	5e-05	0.00265802
MECP2	9.27469	30.7102	1.72735	5e-05	0.00265802
SGMS1	5.44854	18.0436	1.72754	0.001	0.0249336
KDM6A	4.37013	14.5318	1.73347	0.0008	0.021535
MUT	6.97994	23.2212	1.73415	5e-05	0.00265802
PPM1A	10.9582	36.4568	1.73418	5e-05	0.00265802
SPTY2D1	9.62022	32.0078	1.73428	5e-05	0.00265802
BNIP1	10.0523	33.4678	1.73525	5e-05	0.00265802
DUSP8	17.7889	59.2913	1.73685	0.0005	0.0154525
POFUT2	19.0122	63.3705	1.73688	5e-05	0.00265802
FTL	2110.37	7042.91	1.73867	5e-05	0.00265802
AVPI1	16.7322	55.9477	1.74145	5e-05	0.00265802
YOD1	3.83036	12.8987	1.75168	5e-05	0.00265802
SHROOM3	3.2206	10.8489	1.75215	0.0023	0.0432979
CAB39L	2.63777	8.88618	1.75225	0.0001	0.00466989
PPP1R12B	1.20868	4.07731	1.75419	0.0011	0.026565
KHDC1L	10.593	35.7349	1.75422	0.0022	0.0419763
SLC20A1	44.8991	152.589	1.76489	5e-05	0.00265802
GBP2	1.64343	5.59404	1.76718	0.00275	0.0491944
CNTN1	3.44295	11.7377	1.76943	0.00015	0.00640341
EDEM1	3.62302	12.4151	1.77683	5e-05	0.00265802
HLA-DQB2	0.992762	3.41159	1.78092	0.001	0.0249336
RP1-46F2.2	16.2252	55.9165	1.78504	0.0003	0.0106098
KLHL28	2.46971	8.53487	1.78903	5e-05	0.00265802
LATS2	6.33547	21.9272	1.7912	5e-05	0.00265802
HSP90B1	293.26	1026.53	1.80753	0.0002	0.00801185
CRY2	5.37293	18.8379	1.80985	5e-05	0.00265802
BHLHE40	27.0715	94.939	1.81023	5e-05	0.00265802
HES4	138.554	487.771	1.81575	5e-05	0.00265802
MGLL	4.17763	14.791	1.82396	5e-05	0.00265802
AP1G1	11.2921	40.0596	1.82683	0.00025	0.00943359
MVD	77.7089	276.606	1.83168	5e-05	0.00265802
LINC00152	22.5993	80.6418	1.83525	5e-05	0.00265802
NEDD4L	30.0444	107.848	1.84383	5e-05	0.00265802
REL	0.854311	3.07044	1.84561	5e-05	0.00265802
SELPLG	0.808528	2.91429	1.84977	0.00035	0.0120015
NLRP5	0.78257	2.83167	1.85536	5e-05	0.00265802
PDIA4	76.4896	277.458	1.85893	5e-05	0.00265802
OSGEP	3.1248	11.3545	1.86143	0.0015	0.0321796
PJA2	20.911	76.3192	1.86778	5e-05	0.00265802
CCSER2	6.87737	25.1743	1.87203	5e-05	0.00265802
TCEB3	12.6336	46.2505	1.8722	5e-05	0.00265802
YPEL2	1.81466	6.69508	1.8834	0.0024	0.0447815
SIKE1	22.4224	83.7142	1.90053	0.00115	0.0273813
COPS4	12.265	45.8201	1.90143	5e-05	0.00265802
NF2	11.3192	42.346	1.90346	5e-05	0.00265802
PRDM10	1.24152	4.66894	1.91099	5e-05	0.00265802
CEP85L	0.799484	3.02799	1.92122	0.0007	0.0195595
CPA4	22.7428	86.3641	1.92502	5e-05	0.00265802
GCNT1	2.73659	10.4297	1.93024	0.00125	0.028672
PPM1H	1.79931	6.85801	1.93035	5e-05	0.00265802
DDIT3	70.3563	268.824	1.93391	0.0007	0.0195595
TTN-AS1	0.378324	1.45025	1.9386	0.0001	0.00466989
KBTBD8	0.390033	1.50359	1.94674	0.0009	0.0231928
STX3	9.37978	36.249	1.95031	5e-05	0.00265802
UPP1	14.014	54.454	1.95817	5e-05	0.00265802
KRTAP2-3	16.2552	63.8912	1.97472	5e-05	0.00265802
NR4A3	0.834374	3.28037	1.97509	5e-05	0.00265802
CREBRF	1.46455	5.78326	1.98142	5e-05	0.00265802
SERPING1	2.4465	9.66404	1.9819	5e-05	0.00265802
RGS4	0.628939	2.5093	1.99629	0.00225	0.0427374
TNFAIP3	1.77982	7.16372	2.00897	0.00065	0.0184987
TFRC	21.8553	89.1072	2.02756	5e-05	0.00265802
GET4	26.5201	109.84	2.05024	0.0009	0.0231928
ISL1	0.520448	2.16012	2.05329	0.0014	0.0308566
GOLT1B	26.2582	109.455	2.0595	5e-05	0.00265802
BIRC3	1.27561	5.3442	2.06679	5e-05	0.00265802
LATS1	1.67831	7.05526	2.07169	5e-05	0.00265802
EHD1	32.051	134.82	2.0726	5e-05	0.00265802
CA5B	1.7878	7.52902	2.07427	0.00235	0.0440918
CXorf38	7.24383	30.7134	2.08404	5e-05	0.00265802
HIST2H2BE	2.11349	8.97654	2.08653	5e-05	0.00265802
HLA-DPA1	2.66483	11.3214	2.08693	0.0021	0.040572
NEU1	22.2683	94.6727	2.08796	5e-05	0.00265802
HERPUD1	107.028	460.874	2.10639	5e-05	0.00265802
DKK3	0.194717	0.845864	2.11905	0.00215	0.0412083
GAB2	1.2026	5.26715	2.13087	0.0004	0.0131047
KLHL24	6.59574	28.954	2.13416	5e-05	0.00265802
SNAI2	0.427575	1.884	2.13955	0.00025	0.00943359
PPFIBP1	7.74353	34.227	2.14407	5e-05	0.00265802
PTAFR	0.892719	3.97412	2.15436	5e-05	0.00265802
SYNJ1	4.8164	21.5046	2.15862	0.00235	0.0440918
LTN1	0.845906	3.85364	2.18765	5e-05	0.00265802
THBS1	2.11304	9.66339	2.19321	0.00055	0.0163981
TMEM40	13.0061	59.9649	2.20493	5e-05	0.00265802
FOXK1	11.0177	51.2421	2.21751	5e-05	0.00265802
GADD45B	33.4831	159.559	2.25258	5e-05	0.00265802
EPT1	5.54977	26.5501	2.25822	5e-05	0.00265802
PHTF2	3.31058	15.8919	2.26314	0.0001	0.00466989
PTPN14	4.90595	23.6494	2.2692	0.00125	0.028672
PTPRK	8.24676	41.4147	2.32824	0.00015	0.00640341
SPDEF	0.312606	1.58786	2.34467	0.00095	0.02415
CTD-2006C1.2	3.61131	18.5372	2.35983	5e-05	0.00265802
KRT15	25.0204	128.675	2.36256	5e-05	0.00265802
SCML1	4.41081	23.077	2.38734	5e-05	0.00265802
BLOC1S3	11.4895	60.4246	2.39482	0.00195	0.0387365
CDK2AP2	91.0273	482.05	2.40481	5e-05	0.00265802
VIM	0.483441	2.57688	2.41421	0.0002	0.00801185
PTPRJ	3.35653	18.0541	2.42729	5e-05	0.00265802
APOBEC3B	2.55887	13.883	2.43973	5e-05	0.00265802
FAM132A	5.06419	28.8096	2.50815	0.0001	0.00466989
LCP1	0.252631	1.45334	2.52426	0.0001	0.00466989
HSPA5	233.726	1345.85	2.52563	5e-05	0.00265802
NEDD9	1.06299	6.12486	2.52654	5e-05	0.00265802
ST13P12	0.4856	2.86137	2.55887	5e-05	0.00265802
IL32	0.967411	5.75838	2.57346	5e-05	0.00265802
P2RX7	0.169656	1.01153	2.57585	0.00035	0.0120015
FAM46B	5.85719	35.3475	2.59332	5e-05	0.00265802
SYNDIG1L	0.647959	3.96767	2.61432	0.0003	0.0106098
CDHR5	0.20542	1.28204	2.64179	0.00185	0.0375441
LPIN1	12.7391	80.7108	2.66349	0.0028	0.0498778
FAXDC2	0.201091	1.28548	2.67639	0.0013	0.0293411
TECTA	0.171596	1.10989	2.69333	0.002	0.0392683
CCDC93	2.98384	19.8585	2.73451	0.0001	0.00466989
DMRT1	0.793376	5.3999	2.76685	5e-05	0.00265802
FAM126B	1.01592	6.92313	2.76864	5e-05	0.00265802
CDKN2D	10.5984	72.7509	2.77912	5e-05	0.00265802
TIMM10B	0.391908	2.69583	2.78214	0.00035	0.0120015
HLA-V	0.242986	1.69033	2.79836	5e-05	0.00265802
RP11-554I8.2	0.649095	4.55729	2.81168	0.00025	0.00943359
UBA7	0.183429	1.29836	2.8234	0.0018	0.036839
PIGA	2.39976	17.5286	2.86875	0.0025	0.0459375
ZNF702P	0.108148	0.83505	2.94886	0.0021	0.040572
C11orf42	0.119041	0.92659	2.96047	5e-05	0.00265802
MAFF	12.461	104.331	3.06568	5e-05	0.00265802
TVP23C-CDRT4	0.316233	2.6737	3.07978	0.00265	0.0480153
TUSC3	0.239863	2.14119	3.15813	0.0005	0.0154525
DHRS9	0.187694	1.80882	3.26859	0.0003	0.0106098
ANKRD1	0.211269	2.05086	3.27908	0.00035	0.0120015
PCDH19	0.114812	1.17447	3.35466	0.00035	0.0120015
KRT32	0.202971	2.26705	3.48148	0.0006	0.0175484
GCM1	0.0604745	0.70582	3.5449	0.00255	0.0466534
POLR2J3	0.572322	6.90603	3.59296	5e-05	0.00265802
HTR3A	0.236343	2.94238	3.63803	0.0001	0.00466989
MCTP1	0.380113	4.93515	3.69859	5e-05	0.00265802
GATS	0.0491675	0.803252	4.03008	5e-05	0.00265802
BEX5	0.234785	4.08046	4.11932	0.00215	0.0412083
MAP7D2	0.0642297	1.12527	4.13089	0.00065	0.0184987
AC079779.6	0.0533826	1.25927	4.56007	0.00015	0.00640341
DCLK1	0.113443	2.71964	4.58338	5e-05	0.00265802
MUC19	0.0171444	0.713644	5.3794	5e-05	0.00265802
ADAMTS16	0.130437	6.29718	5.59329	0.00045	0.0142458
RP11-20G13.2	0.0484143	2.54898	5.71834	0.00195	0.0387365
GALNT16	0.0109452	0.596444	5.76802	0.0013	0.0293411
AKNAD1	0.00215075	0.6125	8.15373	0.0002	0.00801185
C2orf54	0.00580028	1.80593	8.2824	0.00075	0.020549
CSF2	0	2.96171	inf	5e-05	0.00265802
KRTAP3-1	0	0.869703	inf	5e-05	0.00265802
RPL22P18	0	2.09043	inf	5e-05	0.00265802
CTB-60B18.15	0	0.776689	inf	5e-05	0.00265802
RP3-449M8.9	0	1.98722	inf	5e-05	0.00265802
AC006129.4	0	1.06625	inf	5e-05	0.00265802
LINC01068	0	1.26798	inf	0.0001	0.00466989
RP11-797D24.3	0	0.899167	inf	0.0001	0.00466989
RPL30P4	0	1.8248	inf	0.00015	0.00640341
MTND4P24	0	1.11339	inf	0.0004	0.0131047
RP1-12G14.7	0	1.28574	inf	0.00055	0.0163981
CTB-39G8.2	0	0.71658	inf	0.00115	0.0273813
CTD-2619J13.13	0	0.809207	inf	0.00115	0.0273813
RP11-336N8.3	0	0.694611	inf	0.0015	0.0321796

## Sheet: Down-regulated
Genes downregulated in 3' WRE-Mut cells relative to control cells at a
q-value<0.05
Gene	WT	KO	log2(fold-change)	p_value	q_value
TCL6	1.4773	0.000896121	-10.687	0.0001	0.00466989
C3orf55	1.47657	0.00114654	-10.3307	0.0003	0.0106098
SNTG2	0.747676	0.00156818	-8.89718	5e-05	0.00265802
C1orf132	21.308	0.193885	-6.78005	0.00025	0.00943359
STXBP6	5.00967	0.0499125	-6.64917	0.002	0.0392683
MIR29B1	26.5976	0.294981	-6.49453	5e-05	0.00265802
ANXA10	23.6367	0.448724	-5.71906	0.0001	0.00466989
KRCC1	1.44118	0.0362893	-5.31156	5e-05	0.00265802
CTD-2568A17.1	1.42012	0.0368634	-5.26768	0.00125	0.028672
CYP19A1	5.24326	0.143262	-5.19373	5e-05	0.00265802
RP4-536B24.4	1.33085	0.0380041	-5.13005	0.00075	0.020549
S100P	15.5364	0.512303	-4.92251	5e-05	0.00265802
RP11-230G5.2	9.53977	0.321814	-4.88966	0.00015	0.00640341
KRT23	10.2078	0.379241	-4.75042	5e-05	0.00265802
ANKK1	1.20785	0.0584284	-4.36963	0.00075	0.020549
TEX19	15.7672	0.819127	-4.26669	5e-05	0.00265802
PDE4B	5.51598	0.286889	-4.26505	5e-05	0.00265802
GJA1	1.67705	0.0897562	-4.22377	0.00045	0.0142458
SEMA3A	7.05444	0.377919	-4.22238	5e-05	0.00265802
RARRES2	0.956082	0.0566618	-4.07669	0.0009	0.0231928
DPEP1	14.4093	0.863934	-4.05994	5e-05	0.00265802
ACSL5	51.5836	3.10259	-4.05537	5e-05	0.00265802
RP11-416I2.1	2.0477	0.1379	-3.89231	5e-05	0.00265802
CPAMD8	0.777356	0.0538276	-3.85216	5e-05	0.00265802
APOBEC3G	3.87515	0.280135	-3.79006	5e-05	0.00265802
NRSN2	0.850464	0.0674604	-3.65614	0.0019	0.0380112
TACSTD2	15.6766	1.26119	-3.63575	5e-05	0.00265802
LINC00686	0.976388	0.0799336	-3.61058	0.00145	0.0315067
NHLRC2	3.21003	0.267981	-3.58238	5e-05	0.00265802
NTSR1	75.6698	6.33847	-3.57751	5e-05	0.00265802
RRS1	20.1047	1.70666	-3.55828	5e-05	0.00265802
RP11-429J17.7	1.31026	0.112646	-3.53998	0.00125	0.028672
TIMM9	46.3152	4.00177	-3.53278	0.001	0.0249336
MALL	54.307	5.70674	-3.2504	5e-05	0.00265802
PODXL2	9.10188	0.990882	-3.19938	5e-05	0.00265802
FAM83H-AS1	5.43152	0.60794	-3.15936	0.00015	0.00640341
ITPRIPL2	6.00809	0.678085	-3.14737	0.00025	0.00943359
PLCH1	0.983345	0.11109	-3.14597	0.002	0.0392683
FAM86C2P	3.4537	0.407584	-3.08297	0.0001	0.00466989
C1orf134	7.78582	0.93257	-3.06156	0.002	0.0392683
KIF19	0.883753	0.106953	-3.04667	0.0002	0.00801185
WNT16	31.682	3.86863	-3.03377	5e-05	0.00265802
RP1-90J20.11	1.3754	0.170305	-3.01365	0.0002	0.00801185
SOX4	100.556	12.8069	-2.973	5e-05	0.00265802
NR2F1	130.192	16.6425	-2.96769	5e-05	0.00265802
PPP3CA	34.719	4.55698	-2.92958	5e-05	0.00265802
FOXA2	1.62267	0.21601	-2.9092	0.0002	0.00801185
RP11-541N10.3	6.32283	0.848925	-2.89686	5e-05	0.00265802
MAFG-AS1	8.64258	1.16884	-2.88638	0.00015	0.00640341
IRS1	18.4705	2.57816	-2.8408	5e-05	0.00265802
MEX3A	3.56515	0.513667	-2.79506	5e-05	0.00265802
LINC00339	7.30831	1.06985	-2.77213	5e-05	0.00265802
ARL1	57.4995	8.52353	-2.75402	5e-05	0.00265802
FAM86B1	2.30758	0.343525	-2.74789	5e-05	0.00265802
MOCS3	2.72255	0.406531	-2.74352	5e-05	0.00265802
LCMT2	1.4856	0.222908	-2.73653	0.00015	0.00640341
CPOX	140.272	21.0802	-2.73426	0.0003	0.0106098
FOXC1	48.5523	7.33164	-2.72733	5e-05	0.00265802
HGSNAT	4.29109	0.660729	-2.69921	5e-05	0.00265802
ZFP36L1	215.424	33.339	-2.6919	5e-05	0.00265802
HPS6	9.46622	1.46956	-2.6874	5e-05	0.00265802
TMEM177	11.0191	1.73797	-2.66453	5e-05	0.00265802
OASL	11.2186	1.79499	-2.64385	5e-05	0.00265802
PSD4	3.17691	0.516603	-2.6205	0.00215	0.0412083
FJX1	5.09544	0.828629	-2.62041	0.0002	0.00801185
RP11-297P16.4	38.5569	6.35935	-2.60004	5e-05	0.00265802
MTAP	63.9186	10.5456	-2.5996	5e-05	0.00265802
PLCB2	3.06933	0.509126	-2.59183	0.00075	0.020549
DARS2	6.00331	0.997474	-2.58941	0.00205	0.0399254
BMP4	218.661	36.5624	-2.58026	5e-05	0.00265802
ZNF416	1.11364	0.188141	-2.5654	0.0013	0.0293411
RP11-284F21.9	7.3932	1.26295	-2.5494	5e-05	0.00265802
DNAH2	1.04653	0.179903	-2.54032	0.00125	0.028672
CCDC102A	3.95086	0.692729	-2.5118	0.0003	0.0106098
GSDMD	43.2527	7.59432	-2.5098	5e-05	0.00265802
ZNF629	4.33581	0.761506	-2.50937	5e-05	0.00265802
MAFA	7.36469	1.31534	-2.48519	5e-05	0.00265802
NEK3	3.39342	0.606616	-2.48388	0.0009	0.0231928
CD300A	1.78665	0.322547	-2.46968	0.002	0.0392683
HMGA2	38.404	6.93831	-2.4686	5e-05	0.00265802
ID1	448.487	81.1729	-2.466	5e-05	0.00265802
ZNF623	2.48306	0.451882	-2.4581	5e-05	0.00265802
AC008738.1	3.10593	0.565529	-2.45735	0.00275	0.0491944
FAM83H	16.2999	2.97172	-2.45549	5e-05	0.00265802
KITLG	151.961	28.0397	-2.43816	5e-05	0.00265802
LPAR5	2.71042	0.50182	-2.43327	5e-05	0.00265802
CTD-3088G3.8	4.52784	0.839733	-2.43082	0.0011	0.026565
PTP4A3	22.8551	4.28705	-2.41446	5e-05	0.00265802
RORC	1.1295	0.211997	-2.41356	0.0019	0.0380112
RP11-57H14.4	3.2724	0.619794	-2.40049	5e-05	0.00265802
ZNF827	3.41281	0.648253	-2.39633	0.0019	0.0380112
FERMT1	4.71879	0.899806	-2.39073	5e-05	0.00265802
IGSF9	7.0653	1.34752	-2.39045	5e-05	0.00265802
MIR3687	26132.7	5027.67	-2.37789	5e-05	0.00265802
LCK	1.40602	0.271945	-2.37023	0.0018	0.036839
MT-TH	6782.84	1329.68	-2.35081	0.0011	0.026565
AC026806.2	12.9566	2.54095	-2.35024	0.00025	0.00943359
C1orf233	8.58801	1.69137	-2.34413	5e-05	0.00265802
IFI35	9.41924	1.85665	-2.34291	0.0002	0.00801185
RP11-526I2.5	1.31875	0.261373	-2.33499	0.0008	0.021535
C1RL	9.90279	1.97653	-2.32487	0.0015	0.0321796
EGR4	1.28201	0.257832	-2.31391	0.00075	0.020549
MRFAP1L1	23.6452	4.76142	-2.31209	5e-05	0.00265802
USH1G	2.29935	0.464108	-2.30869	0.0001	0.00466989
LINC00273	16.1057	3.33339	-2.27251	5e-05	0.00265802
IFT81	4.26178	0.892542	-2.25547	0.00245	0.0452648
TSHZ1	2.06485	0.433741	-2.25113	0.00055	0.0163981
CDC42EP2	13.0556	2.78796	-2.22739	5e-05	0.00265802
AREG	34.6202	7.44301	-2.21766	5e-05	0.00265802
TCF7L2	206.782	44.6611	-2.21102	0.0002	0.00801185
MT1E	212.821	46.5248	-2.19357	5e-05	0.00265802
SAMD5	3.85683	0.843183	-2.1935	5e-05	0.00265802
SDSL	8.04368	1.76186	-2.19076	0.0009	0.0231928
ZNF469	1.66022	0.368976	-2.16977	5e-05	0.00265802
ARMC4	4.34396	0.973505	-2.15775	0.0011	0.026565
CTDSP1	21.756	4.88812	-2.15406	5e-05	0.00265802
TRPV4	0.77249	0.175181	-2.14067	0.00165	0.034309
SLC7A2	1.466	0.332655	-2.13979	5e-05	0.00265802
LRRN2	2.68561	0.610541	-2.13709	0.0005	0.0154525
FXYD4	16.6956	3.80237	-2.13449	0.0004	0.0131047
CENPB	17.995	4.10209	-2.13316	5e-05	0.00265802
RWDD2B	6.22186	1.43961	-2.11166	5e-05	0.00265802
GTF2IRD1	25.8793	5.99795	-2.10926	0.0025	0.0459375
SOX12	15.6397	3.63465	-2.10533	5e-05	0.00265802
SLC10A4	2.94624	0.685815	-2.10298	0.00065	0.0184987
NUDT18	3.00541	0.701223	-2.09962	0.0005	0.0154525
SMARCE1	67.7896	15.8417	-2.09734	5e-05	0.00265802
EGR2	3.32681	0.784526	-2.08425	5e-05	0.00265802
C1orf222	6.96716	1.64588	-2.08171	0.00125	0.028672
AC074389.9	18.7333	4.42889	-2.08059	0.00255	0.0466534
FCGRT	5.51561	1.30411	-2.08045	0.00115	0.0273813
ANXA1	267.681	63.3163	-2.07987	5e-05	0.00265802
BAIAP2-AS1	6.14048	1.45286	-2.07946	5e-05	0.00265802
RP11-363E7.4	1.31085	0.310551	-2.0776	0.00275	0.0491944
SLC43A1	3.85453	0.918434	-2.06931	0.00035	0.0120015
KLK11	2.2024	0.525261	-2.06797	0.00105	0.0258373
SPOCK3	6.25818	1.50656	-2.05449	5e-05	0.00265802
BRPF1	6.09703	1.46817	-2.05409	0.00015	0.00640341
ZNF189	2.00092	0.484132	-2.04719	0.0012	0.0280193
EPPK1	6.52845	1.59996	-2.02871	5e-05	0.00265802
ARHGAP39	7.40181	1.82141	-2.02282	5e-05	0.00265802
XRCC2	0.711739	0.175722	-2.01805	0.00165	0.034309
PLEKHN1	3.99474	0.986627	-2.01753	0.00065	0.0184987
CSPG5	3.69025	0.912378	-2.01602	0.00015	0.00640341
ID2	272.204	67.5774	-2.01008	5e-05	0.00265802
PLAUR	82.4535	20.6614	-1.99664	5e-05	0.00265802
DCBLD2	73.1848	18.5062	-1.98354	0.0021	0.040572
SUOX	8.433	2.13548	-1.98149	0.0003	0.0106098
GPRC5C	40.7674	10.3545	-1.97715	0.00015	0.00640341
DUSP4	54.6475	13.9064	-1.9744	5e-05	0.00265802
TRIM65	16.4642	4.19842	-1.97141	5e-05	0.00265802
SDR16C5	4.28309	1.09325	-1.97003	5e-05	0.00265802
RP11-21L23.2	0.941774	0.241	-1.96635	0.0004	0.0131047
PRKACB	29.9594	7.66792	-1.9661	5e-05	0.00265802
FOXD2	1.15601	0.296306	-1.96399	0.0003	0.0106098
CDK5R2	3.23694	0.830651	-1.96232	0.0002	0.00801185
HTR7	5.02348	1.29088	-1.96033	5e-05	0.00265802
DBNL	15.168	3.92737	-1.9494	0.0011	0.026565
EMP1	35.3801	9.16421	-1.94886	0.00025	0.00943359
FEZ1	4.76749	1.24639	-1.93547	0.00245	0.0452648
MARS2	4.31831	1.12973	-1.93448	0.0004	0.0131047
ZNF70	0.589223	0.154199	-1.93402	0.0028	0.0498778
RP11-395B7.7	3.31851	0.868728	-1.93356	5e-05	0.00265802
TMEM200A	4.5526	1.19289	-1.93223	5e-05	0.00265802
MT-TL2	8875.65	2328.12	-1.93069	0.0007	0.0195595
TRIM47	78.8808	20.8072	-1.92259	0.0003	0.0106098
ZNF133	7.95576	2.12195	-1.90661	0.00185	0.0375441
RP6-99M1.2	6.66799	1.79445	-1.89371	0.0005	0.0154525
OLFML3	1.1748	0.316982	-1.88994	0.00225	0.0427374
SAMD9	0.610263	0.16681	-1.87123	0.002	0.0392683
GJB2	12.5146	3.42512	-1.86938	5e-05	0.00265802
MIR3648	2246.61	615.266	-1.86847	5e-05	0.00265802
GPATCH4	6.86597	1.88265	-1.8667	0.0002	0.00801185
ZNF696	4.45487	1.22234	-1.86574	0.00135	0.0300286
CUL1	9.29708	2.55693	-1.86236	5e-05	0.00265802
TSPYL4	1.57873	0.434549	-1.86117	0.00015	0.00640341
CCDC71L	2.70928	0.746121	-1.86043	0.0013	0.0293411
FAM20C	15.1077	4.1617	-1.86004	5e-05	0.00265802
LINC00086	1.0409	0.287701	-1.8552	0.0004	0.0131047
LRRC6	5.72774	1.58808	-1.85068	0.0009	0.0231928
RP5-935K16.1	7.16706	2.00405	-1.83847	5e-05	0.00265802
TRAF5	2.22458	0.628174	-1.8243	0.00205	0.0399254
RP11-247A12.8	61.0972	17.2569	-1.82393	0.0001	0.00466989
LINC00984	7.28359	2.05933	-1.82247	0.0012	0.0280193
GTF3C6	4.97245	1.40889	-1.8194	0.0011	0.026565
H1F0	294.43	83.4283	-1.81932	5e-05	0.00265802
ZIC2	12.6215	3.58725	-1.81494	0.00015	0.00640341
AC114546.1	15.6399	4.47684	-1.80468	0.00065	0.0184987
WNT3A	1.84069	0.528148	-1.80123	0.0001	0.00466989
BOK	10.4	2.98731	-1.79967	5e-05	0.00265802
GDPD1	12.8513	3.71427	-1.79076	0.0015	0.0321796
CYP4V2	2.59771	0.751101	-1.79016	0.00155	0.0327944
ZNF777	6.11541	1.77776	-1.78239	5e-05	0.00265802
PROB1	0.965626	0.281434	-1.77867	0.00135	0.0300286
HYAL1	8.1115	2.36572	-1.77769	0.0012	0.0280193
LINC00659	24.9586	7.29664	-1.77423	5e-05	0.00265802
KCNK6	9.8158	2.87208	-1.77301	0.0001	0.00466989
SLC52A3	7.89475	2.31872	-1.76756	5e-05	0.00265802
CILP2	9.60098	2.84497	-1.75477	5e-05	0.00265802
KIAA0040	32.0718	9.52065	-1.75217	5e-05	0.00265802
ZFP36L2	14.7553	4.39865	-1.7461	0.00035	0.0120015
RP11-247A12.2	2.80635	0.836735	-1.74585	0.0024	0.0447815
HRSP12	13.2715	3.97076	-1.74085	0.00095	0.02415
C4orf32	2.94933	0.883075	-1.73978	0.0006	0.0175484
KLHL23	4.9877	1.49556	-1.73769	0.00055	0.0163981
ZDHHC13	7.91293	2.37389	-1.73696	0.0021	0.040572
RP11-458F8.4	1.09331	0.328052	-1.7367	0.0012	0.0280193
RP11-566E18.3	1.8433	0.554379	-1.73335	0.0005	0.0154525
GS1-251I9.4	4.80963	1.45077	-1.72911	0.0002	0.00801185
B3GALT6	6.42571	1.93931	-1.72831	5e-05	0.00265802
PRRX2	18.5742	5.60647	-1.72813	5e-05	0.00265802
FZD6	8.84229	2.66902	-1.72811	5e-05	0.00265802
CSPG4	4.77702	1.442	-1.72804	5e-05	0.00265802
AKAP12	119.475	36.2363	-1.72121	5e-05	0.00265802
KLF4	41.5062	12.5948	-1.7205	5e-05	0.00265802
MAGEF1	35.8363	10.9048	-1.71646	5e-05	0.00265802
NES	4.42837	1.3578	-1.70551	5e-05	0.00265802
ZNF518B	5.47562	1.68432	-1.70086	0.00025	0.00943359
FOXD2-AS1	1.46638	0.451742	-1.69869	0.0011	0.026565
RP11-395P17.3	1.34947	0.417153	-1.69374	0.0014	0.0308566
RP11-290L1.3	227.052	70.4406	-1.68855	0.0003	0.0106098
IRF2	5.64013	1.75519	-1.6841	0.00145	0.0315067
RP11-1246C19.1	0.92525	0.288216	-1.68269	0.0021	0.040572
CCDC71	8.8331	2.78384	-1.66584	5e-05	0.00265802
TRNP1	57.7718	18.2226	-1.66464	0.00015	0.00640341
STK33	7.44706	2.34997	-1.66403	0.0027	0.0484538
MYBBP1A	42.3342	13.4016	-1.65941	0.00025	0.00943359
SLC38A10	29.8707	9.47189	-1.657	0.0001	0.00466989
RGAG4	1.61787	0.51555	-1.64991	0.00045	0.0142458
MESDC1	17.1846	5.48329	-1.648	5e-05	0.00265802
SYTL1	24.041	7.67721	-1.64684	5e-05	0.00265802
PAQR6	8.80096	2.8168	-1.6436	0.00115	0.0273813
PDE12	4.28403	1.37179	-1.64291	0.00025	0.00943359
FSTL3	12.6814	4.06397	-1.64175	0.00065	0.0184987
HNF4A	1.92205	0.616277	-1.641	0.0011	0.026565
IRX4	4.59208	1.47638	-1.63708	0.0019	0.0380112
PUS7	10.5812	3.41364	-1.63212	0.002	0.0392683
TMEM151A	8.33184	2.6908	-1.6306	5e-05	0.00265802
MYCL	5.58897	1.80724	-1.62879	0.00095	0.02415
MINA	13.2289	4.28601	-1.62599	0.0009	0.0231928
DUSP6	207.308	67.4928	-1.61897	5e-05	0.00265802
TCEAL4	33.9176	11.0548	-1.61736	0.00185	0.0375441
RP11-350F4.2	1.34326	0.439622	-1.6114	0.00025	0.00943359
CHRM4	5.13306	1.68124	-1.61029	0.00125	0.028672
PDLIM5	96.582	31.6476	-1.60966	5e-05	0.00265802
NIPSNAP3A	2.79478	0.916168	-1.60905	0.001	0.0249336
ID3	260.277	85.4596	-1.60673	5e-05	0.00265802
SCN4A	3.2588	1.07038	-1.60621	0.00235	0.0440918
NUDT19	5.44789	1.79874	-1.59871	0.00025	0.00943359
RP11-284F21.10	11.3603	3.75501	-1.59712	0.00015	0.00640341
CELSR1	7.2088	2.38668	-1.59475	0.0001	0.00466989
SEPHS2	20.3933	6.79462	-1.58563	5e-05	0.00265802
VWA1	14.9697	5.0051	-1.58057	0.0025	0.0459375
MAN1A1	38.7741	12.9708	-1.57983	5e-05	0.00265802
SLC4A3	6.21074	2.08568	-1.57424	0.00165	0.034309
IL27RA	8.43556	2.83396	-1.57366	5e-05	0.00265802
RP11-697E2.7	2.5484	0.858038	-1.57048	0.00095	0.02415
RP11-649E7.5	5.36949	1.81083	-1.56813	0.00045	0.0142458
GLTSCR1L	3.53242	1.19381	-1.56508	5e-05	0.00265802
PPP1R26	10.1729	3.44169	-1.56355	0.00155	0.0327944
PSAT1	94.6542	32.0742	-1.56125	5e-05	0.00265802
TRIOBP	60.2222	20.4362	-1.55917	5e-05	0.00265802
PHOSPHO1	13.32	4.52084	-1.55893	0.00025	0.00943359
TGIF1	109.439	37.2103	-1.55635	5e-05	0.00265802
CEBPD	2.52382	0.859876	-1.55341	0.0005	0.0154525
ASF1B	10.169	3.46863	-1.55173	0.0012	0.0280193
C9orf69	11.1057	3.7902	-1.55096	5e-05	0.00265802
PHLDA1	48.943	16.7068	-1.55067	5e-05	0.00265802
SOGA1	2.55955	0.877395	-1.54459	5e-05	0.00265802
CLDN3	57.6089	19.749	-1.54451	5e-05	0.00265802
CTD-3064M3.1	1.74023	0.597163	-1.54308	0.001	0.0249336
TRMT10C	10.1198	3.50036	-1.5316	0.0005	0.0154525
ITPA	23.9603	8.30422	-1.52873	0.00205	0.0399254
MARCKSL1	77.1818	26.7666	-1.52783	5e-05	0.00265802
LMAN2L	5.70962	1.98151	-1.52679	0.0019	0.0380112
ZNF16	4.14519	1.44045	-1.52492	0.0006	0.0175484
TMEM209	4.6068	1.60598	-1.52032	0.0003	0.0106098
FRAT2	5.84243	2.04492	-1.51453	0.0007	0.0195595
H2AFX	49.7447	17.4209	-1.51372	5e-05	0.00265802
RP11-13A1.1	1.32906	0.467622	-1.50699	0.0004	0.0131047
ATP9A	4.94248	1.74563	-1.50149	5e-05	0.00265802
EMB	2.73477	0.967177	-1.49957	0.0002	0.00801185
PIGM	0.954226	0.338281	-1.49611	0.0027	0.0484538
LZTS2	26.3952	9.35857	-1.49592	0.0023	0.0432979
PDCD6	52.273	18.5691	-1.49316	0.0005	0.0154525
CTD-3064M3.3	3.54913	1.26542	-1.48785	0.00195	0.0387365
XXYLT1	3.88632	1.38697	-1.48647	0.0009	0.0231928
BBS10	6.49627	2.32336	-1.4834	5e-05	0.00265802
ZMYND11	4.80349	1.71983	-1.48181	0.0017	0.0351756
C21orf33	25.7912	9.28901	-1.47328	0.0001	0.00466989
MCCC2	10.9485	3.94754	-1.4717	5e-05	0.00265802
NAT14	31.4055	11.3655	-1.46636	0.001	0.0249336
ZDHHC1	4.97923	1.80222	-1.46615	0.0025	0.0459375
ZBTB7A	26.0157	9.43805	-1.46282	5e-05	0.00265802
KCNG1	26.9745	9.79713	-1.46117	0.00015	0.00640341
HEYL	3.90182	1.42477	-1.45342	0.00085	0.022452
HDHD3	10.2521	3.75655	-1.44844	0.0003	0.0106098
LINC00657	25.4939	9.3576	-1.44594	5e-05	0.00265802
MYC	111.954	41.1147	-1.44517	5e-05	0.00265802
PTDSS1	21.4808	7.91938	-1.43959	0.00025	0.00943359
TNS4	12.7277	4.69713	-1.43812	0.0002	0.00801185
C19orf48	36.9889	13.6529	-1.43789	5e-05	0.00265802
IRF2BP1	16.8574	6.24262	-1.43316	5e-05	0.00265802
ALDH1B1	15.2269	5.64635	-1.43123	5e-05	0.00265802
FGFBP1	9.96744	3.69655	-1.43104	0.0004	0.0131047
CA13	2.85209	1.05802	-1.43066	0.0017	0.0351756
PAQR4	14.1937	5.27468	-1.42809	0.00135	0.0300286
ASPH	243.541	91.3441	-1.41478	5e-05	0.00265802
ZNF706	90.5686	33.9844	-1.41414	0.00045	0.0142458
PURB	2.71444	1.01961	-1.41264	0.00015	0.00640341
CITED4	15.709	5.90341	-1.41197	0.00025	0.00943359
MAPK15	18.199	6.84342	-1.41107	0.0022	0.0419763
FLAD1	27.7659	10.5106	-1.40147	0.0021	0.040572
LRRC24	12.265	4.64523	-1.40073	0.00215	0.0412083
FKBP5	12.4366	4.71099	-1.40048	0.00015	0.00640341
HS2ST1	5.00631	1.90021	-1.39759	0.0015	0.0321796
ROCK2	4.97961	1.89014	-1.39754	0.0004	0.0131047
C1QL4	16.3394	6.21929	-1.39353	5e-05	0.00265802
HYAL2	33.5543	12.872	-1.38226	0.00265	0.0480153
SPRY4	29.1477	11.1952	-1.3805	5e-05	0.00265802
SETD1B	1.66631	0.64309	-1.37357	0.0007	0.0195595
GTF2H5	1.56861	0.607175	-1.3693	0.00165	0.034309
RPRD2	5.47879	2.12123	-1.36896	0.0001	0.00466989
DSC2	5.4279	2.10214	-1.36854	0.0001	0.00466989
ZBTB4	10.5981	4.10823	-1.36722	5e-05	0.00265802
UBTD2	7.62361	2.95959	-1.36508	0.0004	0.0131047
NASP	35.1929	13.6833	-1.36287	0.0004	0.0131047
YLPM1	10.4106	4.06096	-1.35815	0.00175	0.0360338
RPTOR	11.927	4.66234	-1.3551	0.00175	0.0360338
RIPK1	5.95168	2.32822	-1.35407	0.0026	0.0473122
ZKSCAN2	1.70582	0.669235	-1.34988	0.0015	0.0321796
MESDC2	9.65029	3.78624	-1.3498	0.0022	0.0419763
CALHM2	10.5939	4.16293	-1.34757	0.00045	0.0142458
TNFRSF1A	86.9554	34.2369	-1.34472	0.00205	0.0399254
ZNF627	2.99725	1.1803	-1.34448	0.00245	0.0452648
PKIB	29.4009	11.5809	-1.34411	0.0003	0.0106098
ERRFI1	195.28	77.1896	-1.33907	5e-05	0.00265802
RP11-175O19.4	2.98794	1.18143	-1.33862	0.00215	0.0412083
GRIN2D	15.879	6.39456	-1.3122	5e-05	0.00265802
INPP5E	6.47789	2.61927	-1.30636	0.00015	0.00640341
CELSR2	8.22058	3.32987	-1.30377	0.0003	0.0106098
SLC45A1	19.8332	8.06637	-1.29793	5e-05	0.00265802
TMEM129	8.05429	3.27959	-1.29624	0.0012	0.0280193
SOWAHC	12.1313	4.94382	-1.29503	5e-05	0.00265802
EXOSC2	11.5781	4.73933	-1.28864	0.0016	0.0336418
NAT8L	2.83622	1.16117	-1.28839	0.0003	0.0106098
RPP25L	16.7812	6.8977	-1.28266	0.0019	0.0380112
MT-CYB	6878.51	2828.82	-1.2819	0.0012	0.0280193
PAX2	3.7391	1.53871	-1.28097	0.00195	0.0387365
CAMK2D	33.9915	14.0026	-1.27948	0.0004	0.0131047
DHX37	8.35657	3.44282	-1.27932	5e-05	0.00265802
TYMP	32.5084	13.4015	-1.27842	0.00185	0.0375441
SLC27A4	14.3303	5.90942	-1.27798	0.0005	0.0154525
TMEM185B	6.78749	2.80617	-1.27428	0.00085	0.022452
MYD88	5.15622	2.13417	-1.27264	0.00175	0.0360338
LDOC1L	4.87635	2.02196	-1.27004	5e-05	0.00265802
ABCC2	8.33029	3.4543	-1.26997	0.0003	0.0106098
GYS1	17.7982	7.39654	-1.26681	0.0019	0.0380112
GLTPD1	10.9481	4.55317	-1.26573	0.00065	0.0184987
RP11-252A24.7	35.2352	14.6883	-1.26235	5e-05	0.00265802
RHBDF2	27.227	11.3514	-1.26216	0.00065	0.0184987
ZC3H7B	7.65495	3.19457	-1.26077	0.0001	0.00466989
KBTBD11	1.93268	0.808727	-1.25688	0.00135	0.0300286
EIF4EBP2	9.75836	4.09249	-1.25366	0.00155	0.0327944
SLC29A2	14.2197	5.96742	-1.25272	0.00105	0.0258373
TMEM51	14.2762	5.99522	-1.25172	0.0008	0.021535
NQO1	258.104	108.459	-1.2508	5e-05	0.00265802
ILF3-AS1	5.76775	2.42721	-1.24871	0.0014	0.0308566
MSX1	84.9385	35.7854	-1.24705	5e-05	0.00265802
RAP2B	10.9433	4.63657	-1.23892	5e-05	0.00265802
IRF2BPL	32.2651	13.7074	-1.23502	5e-05	0.00265802
FHL3	20.2755	8.6203	-1.23393	0.0003	0.0106098
SULT2B1	20.7115	8.81938	-1.23169	0.001	0.0249336
TSC22D1	125.371	53.4652	-1.22953	5e-05	0.00265802
TMEM158	51.6626	22.037	-1.22919	5e-05	0.00265802
GPR153	6.94471	2.96332	-1.2287	0.00025	0.00943359
FURIN	26.3609	11.2577	-1.22749	5e-05	0.00265802
NAT10	17.547	7.51341	-1.22368	0.0008	0.021535
DDX6	14.3869	6.17147	-1.22107	0.0004	0.0131047
ZIC5	4.07679	1.75078	-1.21944	0.0008	0.021535
TONSL	5.84251	2.51317	-1.21708	0.0004	0.0131047
RTKN	16.8986	7.29089	-1.21273	0.00115	0.0273813
ARMC1	10.8417	4.68144	-1.21157	0.00055	0.0163981
MRPS18A	42.6023	18.4386	-1.2082	0.00055	0.0163981
RPUSD2	9.42593	4.07983	-1.20813	0.00145	0.0315067
SLC50A1	55.9871	24.24	-1.20771	0.00085	0.022452
AGGF1	5.7266	2.48952	-1.20181	0.00085	0.022452
CERS4	40.6955	17.7162	-1.1998	0.001	0.0249336
REPIN1	26.8781	11.7236	-1.19702	0.0003	0.0106098
YDJC	28.9956	12.6603	-1.19552	0.00015	0.00640341
IMP3	25.2444	11.0525	-1.19159	0.00165	0.034309
RBPMS2	10.3518	4.54151	-1.18864	0.00135	0.0300286
ADO	11.2052	4.92819	-1.18503	0.0001	0.00466989
TSKU	11.2447	4.95552	-1.18213	0.0003	0.0106098
OLFM2	48.5429	21.4161	-1.18056	5e-05	0.00265802
ULBP1	9.64983	4.27594	-1.17426	0.00055	0.0163981
SAPCD2	7.9988	3.55084	-1.17162	0.0013	0.0293411
SHC1	65.101	29.0122	-1.16602	0.0003	0.0106098
PCIF1	17.8522	7.97483	-1.16258	0.00065	0.0184987
PON2	30.2329	13.5289	-1.16007	0.0016	0.0336418
SLC38A1	10.857	4.87106	-1.15631	0.0026	0.0473122
JDP2	22.5338	10.1556	-1.14981	0.002	0.0392683
NRARP	8.77856	3.9724	-1.14397	0.0007	0.0195595
CEP120	6.17247	2.79396	-1.14354	0.00065	0.0184987
MCAT	16.7458	7.59768	-1.14017	0.0027	0.0484538
EFNB2	14.9701	6.81046	-1.13626	0.00015	0.00640341
EHD2	67.314	30.6723	-1.13397	0.0001	0.00466989
TMEM201	6.74877	3.08219	-1.13067	0.0011	0.026565
JAG1	16.2691	7.43593	-1.12955	5e-05	0.00265802
LYN	16.2507	7.45595	-1.12404	0.00145	0.0315067
RHPN1	24.1539	11.0906	-1.12291	0.0003	0.0106098
ZBED4	5.98488	2.75663	-1.11842	0.0005	0.0154525
MOB3A	15.6839	7.25855	-1.11153	0.00105	0.0258373
ITGA2	16.2368	7.52313	-1.10986	0.00245	0.0452648
SGK223	10.896	5.05073	-1.10923	0.0013	0.0293411
PDLIM7	71.6166	33.3521	-1.10252	0.0003	0.0106098
BRI3BP	6.36618	2.97837	-1.09591	0.0001	0.00466989
CCDC86	29.6456	13.9466	-1.0879	0.0004	0.0131047
PLOD1	143.506	67.5398	-1.0873	0.002	0.0392683
CACNA1H	19.5929	9.24832	-1.08307	0.00045	0.0142458
ERI1	22.7623	10.7709	-1.07951	0.00185	0.0375441
CKAP4	25.0855	11.8906	-1.07704	0.0009	0.0231928
TICAM1	19.565	9.31914	-1.07001	0.00085	0.022452
TTYH3	23.9926	11.4882	-1.06244	0.00055	0.0163981
CDC42EP1	71.6409	34.33	-1.06131	5e-05	0.00265802
ABRACL	48.0946	23.055	-1.06079	0.0005	0.0154525
PHGDH	116.735	56.0225	-1.05916	5e-05	0.00265802
LRFN1	10.5274	5.06099	-1.05666	0.00085	0.022452
RMRP	1349.35	652.558	-1.04809	0.0001	0.00466989
TACO1	18.7568	9.07774	-1.04701	0.00255	0.0466534
SEMA4B	28.2966	13.7204	-1.04431	0.0007	0.0195595
FZD7	7.62527	3.70205	-1.04247	0.0008	0.021535
CDKN2AIPNL	21.023	10.2211	-1.04042	0.00265	0.0480153
UTP3	22.474	10.9359	-1.03918	0.0013	0.0293411
RCC2	47.5318	23.1348	-1.03883	5e-05	0.00265802
WASF1	12.4229	6.06932	-1.0334	0.00095	0.02415
OBFC1	43.4514	21.2761	-1.03017	0.00025	0.00943359
C17orf96	16.5346	8.107	-1.02825	0.0009	0.0231928
ZNF146	33.9315	16.6913	-1.02353	0.0013	0.0293411
GNG7	12.3182	6.07544	-1.01973	0.0007	0.0195595
ZMYM3	10.1974	5.0337	-1.01852	0.00065	0.0184987
ENDOD1	22.4617	11.1278	-1.0133	5e-05	0.00265802
RNA5-8SP6	23738.7	11832.1	-1.00454	0.00015	0.00640341
TSPAN5	22.5327	11.2458	-1.00263	0.0028	0.0498778
PYCR2	56.2235	28.1547	-0.9978	0.00045	0.0142458
ZNF768	37.4616	18.9477	-0.983389	0.0006	0.0175484
TUBB4B	142.28	72.3375	-0.975915	0.0002	0.00801185
PHRF1	11.5357	5.88092	-0.971986	0.00125	0.028672
ALCAM	23.0828	11.7688	-0.971846	0.00155	0.0327944
MAT2B	16.8197	8.64488	-0.960232	0.00145	0.0315067
H6PD	3.91054	2.03034	-0.945645	0.0023	0.0432979
PEX6	12.3506	6.41247	-0.945634	0.001	0.0249336
ATXN7L3B	17.6291	9.27678	-0.926261	0.00215	0.0412083
CASC7	10.5034	5.53658	-0.923788	0.00075	0.020549
SERPINB9	13.1839	6.97925	-0.917635	0.0014	0.0308566
CLDN4	189.622	100.388	-0.917545	0.00035	0.0120015
NPIPB4	13.4346	7.13408	-0.913156	0.0017	0.0351756
F2RL1	95.2466	50.5823	-0.913035	0.0006	0.0175484
DPYSL2	9.75174	5.19041	-0.909812	0.00205	0.0399254
HNRNPA0	50.3985	27.0309	-0.898771	0.00075	0.020549
SMARCB1	40.8435	22.1252	-0.884412	0.0016	0.0336418
TPD52L2	60.4982	33.2758	-0.86242	0.0015	0.0321796
ZC3H3	18.8872	10.4498	-0.853931	0.0028	0.0498778
WNT7B	18.0151	10.1072	-0.833819	0.0022	0.0419763
DDX3Y	1.77408	0	#NAME?	5e-05	0.00265802
TXLNG2P	1.12016	0	#NAME?	5e-05	0.00265802
SPRR2D	2.22278	0	#NAME?	5e-05	0.00265802
EIF1AY	2.33195	0	#NAME?	5e-05	0.00265802
RP11-1070N10.7	0.651409	0	#NAME?	5e-05	0.00265802
RP11-738E22.3	0.882647	0	#NAME?	0.0008	0.021535
RP11-669N7.2	3.65768	0	#NAME?	0.00105	0.0258373
RP11-496H1.2	1.26108	0	#NAME?	0.00145	0.0315067
RN7SL138P	2.0834	0	#NAME?	0.0021	0.040572

## Sheet: MYC targets
Known or predicted MYC target genes that were up-regulated in 3' WRE-Mut cells
relative to control. Genes in red are those that comprise "metabolic processes"
AFF4	CYR61	HIST2H2BE	MEX3B	PSAP	TCEB3
AGPAT9	DCLK1	HLA-DRB1	MGLL	RAB3B	TRFC
AKAP9	DDB2	HSP90B1	MMADHC	RALA	THBS1
ATG5	DDIT3	HSPA5	MTF1	RBM24	TIMM17A
BBC3	DHCR24	ICAM5	MTHFR	RFC2	TIMP2
BCL7C	DHCR7	IDI1	MVK	RHOB	TMED3
BIRC3	DKK3	IER5	NFIL3	RLIM	TSC22D2
BRD2	DNAJB5	ISL1	NR1D1	RPSA	TSC22D3
BTG1	EBP	KDM6A	NUPL1	RRAGC	TSEN34
BTN2A1	EEF1B2	KLF3	PARP2	SEMA3C	UAP1
CALB2	EHD1	KLF6	PDIA4	SEMA7A	VGF
CCDC85B	EPT1	KLHL28	PIM1	SHROOM3	WDR36
CCDC93	FAM49A	KRT80	PJA2	SLC19A2	WDR47
CCNI	GAB2	LAMP1	PLK3	SLC20A1	WHSC1
CDK2AP2	GADD45G	LATS1	PMAIP1	SMPD1	YWHAH
CDKN1C	GPC3	LIFR	PML	SORL1	ZBTB10
CELF1	HBE1	LYPD3	POU2F1	SPTAN1	ZBTB11
CNTN1	HCFC2	MAFF	PPM1A	SRF
CTGF	HERPUD1	MANF	PPP1CB	SRPR
CXXC1	HES1	MAPRE2	PPP1R15B	SYBU
CYP51A1	HES6	MBD1	PRKAB2	TBC1D15
Known or predicted MYC target genes that were down-regulated in 3' WRE-Mut cells
relative to control. Genes in red are those that comprise "metabolic processes"
ADO	CUL1	H6PD	MINA	PPP3CA	SYTL1
AKAP12	EIF4EBP2	HRSP12	MOCS3	PTDSS1	TCF7L2
ALDH1B1	EMP1	HS2ST1	MSX1	PUS7	TGIF1
ANXA1	EXOSC2	ID1	MTAP	PYCR2	TIMM9
ARL1	FAM86B1	ID2	MYBBP1A	RAP2B	TMEM201
B3GALT6	FGFBP1	ID3	MYC	REPIN1	TEME209
BMP4	FKBP5	IFI35	NAT10	RORC	TRIOBP
BOK	FLAD1	IFR2	NATBL	RPTOR	TSKU
C19orf48	FOXA2	IRF2BPL	NEK3	RRS1	TYMP
C21orf33	FRAT2	ITPA	OLFM2	SAMD9	ULBP1
C4orf32	FZD6	KITLG	PAX2	SDR16C5	ZFP36L1
CCDC86	FZD7	LCK	PDLIM7	SEPHS2	ZFP36L2
CEBPD	GJA1	LZTS2	PEX6	SLC29A2	ZNF146
CITED4	GPATCH4	MAGEF1	PHGDH	SLC43A1
CLDN4	GPRC5C	MAT2B	PHLDA1	SOX12
CTDSP1	H2AFX	MCCC2	PLAUR	SOX4
